# Supplementary material for: Hsa_circ_0005623 is an indicator for pulmonary artery hypertension associated with congenital heart disease
Source: Front Cardiovasc Med. 2026 Jan 12;12:1561069. doi: 10.3389/fcvm.2025.1561069 (PMC12833378; doi:10.3389/fcvm.2025.1561069)
Supplement: Supplementary file 1 [file Table1.xlsx]

## Sheet: Sheet1
differentially expressed circular RNAs
circRNAname	logFC	adj.P.Val	t	B	type	Location	parental gene
hsa_circ_0008882	-1.7246	0.000409196	-4.6767	0.153337	down	chrM:13418-13499	None
hsa_circ_0001334	-1.04067	0.000974849	-4.21008	-0.561973	down	chr3:127337917-127341124	MCM2
hsa_circ_0089762	-1.02601	0.00276025	-3.66512	-1.43352	down	chrM:7586-7982	None
hsa_circ_0005623	-1.86576	0.00388589	-3.48831	-1.7222	down	chr16:68300495-68309152	SLC7A6
hsa_circ_0089763	-1.68637	0.00600262	-3.26433	-2.09012	down	chrM:8366-14149	None
hsa_circ_0089761	-1.14041	0.00688652	-3.19365	-2.20646	down	chrM:7586-15888	None
hsa_circ_0003416	-1.78132	0.0161949	-2.75238	-2.92988	down	chrX:12995025-12995149	TMSB4X
hsa_circ_0037139	-1.04695	0.0415468	-2.25587	-3.71813	down	chr16:223470-223709	HBA2
hsa_circ_0008517	-1.07723	0.0449469	-2.21346	-3.78309	down	chr5:78952780-78964851	PAPD4
differentially expressed mRNAs
gene_symbol	logFC	adj.P.Val	t	B	type
SLC4A1AP	1.60414	7.66E-06	15.1648	13.259	up
SNX2	1.81809	1.20E-05	13.9152	12.2619	up
SNORD94	-1.67787	2.82E-05	-12.6379	11.1277	down
MIS12	1.13022	3.43E-05	11.8422	10.3546	up
USP8	1.6969	3.43E-05	11.8138	10.3259	up
LTBP4	-1.27359	3.43E-05	-11.5475	10.0542	down
FRS2	1.3531	3.43E-05	11.2651	9.75861	up
EPC2	1.20393	3.43E-05	11.172	9.65959	up
RABL3	1.06399	3.43E-05	11.0877	9.56915	up
ATP6V1C1	1.36099	3.43E-05	11.0386	9.51617	up
CCDC59	1.31524	3.43E-05	10.9779	9.45035	up
ECHDC1	1.43919	3.43E-05	10.9717	9.44359	up
IWS1	1.36407	3.43E-05	10.9687	9.44029	up
GALNT1	1.7322	3.43E-05	10.9139	9.38055	up
SNORA60	-1.42048	3.43E-05	-10.9057	9.37156	down
MCM8	1.24329	3.43E-05	10.8753	9.33826	up
TFEC	1.54985	3.50E-05	10.7915	9.24584	up
NSRP1	1.60178	3.50E-05	10.745	9.19432	up
GFPT1	1.34533	3.50E-05	10.6676	9.10798	up
PRELP	-1.14567	3.50E-05	-10.6226	9.05753	down
FRMD4B	1.46695	3.50E-05	10.6083	9.04145	up
BLZF1	1.71832	3.50E-05	10.6006	9.03288	up
COPS4	1.23331	3.53E-05	10.5578	8.98457	up
USP16	1.54373	3.58E-05	10.5109	8.93146	up
PPIP5K2	1.58334	3.62E-05	10.4686	8.8833	up
SCARNA4	-2.46781	3.81E-05	-10.3858	8.78859	down
ERBIN	1.11777	3.81E-05	10.3338	8.72878	up
PYROXD1	1.61867	3.81E-05	10.3098	8.70108	up
IDH1	1.67755	3.89E-05	10.2659	8.65023	up
DLL4	-1.46045	4.25E-05	-10.1677	8.53563	down
PAPOLA	1.11974	4.26E-05	10.1155	8.47442	up
LYRM2	1.65089	4.26E-05	10.0651	8.41488	up
CLDN5	-1.26768	4.26E-05	-10.0577	8.40618	down
KPNA3	1.07481	4.26E-05	9.98914	8.32474	up
EPRS1	1.74965	4.26E-05	9.98453	8.31926	up
AZI2	1.1838	4.26E-05	9.97498	8.30788	up
CDC5L	1.53937	4.26E-05	9.97387	8.30654	up
MIOS	1.15395	4.26E-05	9.95577	8.28494	up
USO1	1.66115	4.26E-05	9.95366	8.28242	up
RSL1D1	1.41001	4.82E-05	9.82875	8.13228	up
SCARNA6	-1.29885	5.62E-05	-9.62817	7.8875	down
ITPR2	1.543	5.62E-05	9.61064	7.86589	up
ZNF277	1.31887	5.74E-05	9.55676	7.79925	up
RARRES2	-1.48534	5.74E-05	-9.5245	7.75918	down
RPAP3	1.58562	5.74E-05	9.49464	7.72199	up
GAS6	-1.15403	5.74E-05	-9.48589	7.71107	down
BRCC3	1.56788	5.74E-05	9.4855	7.71058	up
CD82	-1.02398	5.84E-05	-9.43626	7.64896	down
ZNF252P	1.59247	5.84E-05	9.42593	7.636	up
ST6GALNAC6	-1.04604	5.84E-05	-9.40539	7.6102	down
SH2D3C	-1.13875	5.84E-05	-9.39697	7.59961	down
MIER3	1.26968	5.84E-05	9.3779	7.57557	up
LTV1	1.52038	5.84E-05	9.37477	7.57162	up
WRN	1.11173	5.84E-05	9.37234	7.56857	up
PCF11	1.08383	5.84E-05	9.35957	7.55244	up
STAM2	1.18801	5.84E-05	9.35794	7.55039	up
NLGN1	1.16536	5.87E-05	9.32892	7.51367	up
MFAP4	-1.00525	5.87E-05	-9.32415	7.50763	down
RBPJ	1.13251	5.87E-05	9.3195	7.50173	up
ZC3H15	1.50347	5.89E-05	9.28726	7.4608	up
EPS8	1.48841	5.89E-05	9.28322	7.45565	up
LYSMD3	1.13488	5.98E-05	9.25166	7.41544	up
CCP110	1.56019	6.12E-05	9.22345	7.37939	up
NAE1	1.13186	6.53E-05	9.16463	7.30393	up
CLOCK	1.3517	6.64E-05	9.14239	7.27529	up
PMPCB	1.09293	6.70E-05	9.12537	7.25333	up
PLRG1	1.05235	6.76E-05	9.10864	7.23171	up
SP100	1.2732	6.83E-05	9.09185	7.20998	up
OSBPL11	1.22159	6.99E-05	9.05618	7.16368	up
GAS2L3	1.31554	7.12E-05	9.03047	7.13023	up
TIE1	-1.20761	7.12E-05	-9.02199	7.11917	down
SCFD1	1.13174	7.12E-05	9.00691	7.0995	up
ZNF28	1.35488	7.12E-05	9.00654	7.09902	up
SAMD9	1.91929	7.17E-05	8.99231	7.08043	up
RBBP8	1.19175	7.19E-05	8.98199	7.06692	up
ZC3H13	1.35974	7.31E-05	8.96121	7.0397	up
HNRNPH3	1.01115	7.64E-05	8.91976	6.98523	up
SNORD74	-1.20078	7.82E-05	-8.87888	6.93131	down
WDR75	1.37653	7.82E-05	8.87841	6.93069	up
NEXN	1.75258	8.03E-05	8.84496	6.8864	up
TDP2	1.12253	8.03E-05	8.83575	6.87419	up
CUL2	1.09525	8.06E-05	8.82523	6.86022	up
THOC1	1.11414	8.08E-05	8.79408	6.81879	up
EIF2S2	1.12998	8.08E-05	8.7638	6.77839	up
RSRC1	1.47275	8.08E-05	8.75946	6.77259	up
MKNK2	-1.08582	8.08E-05	-8.75935	6.77244	down
SYNE1	1.23091	8.08E-05	8.75439	6.76581	up
TWF1	1.28943	8.08E-05	8.74653	6.7553	up
GOLGB1	1.45891	8.08E-05	8.74279	6.75028	up
COPB1	1.45497	8.08E-05	8.74115	6.74809	up
BDP1	1.11339	8.08E-05	8.73451	6.7392	up
SMC4	1.90043	8.08E-05	8.73095	6.73442	up
RAB27B	1.62901	8.08E-05	8.73072	6.73412	up
CLEC3B	-1.32591	8.23E-05	-8.71089	6.70751	down
NBN	1.31734	8.23E-05	8.70186	6.69539	up
SOCS4	1.11583	8.23E-05	8.698	6.69019	up
TLR1	1.07879	8.25E-05	8.6895	6.67877	up
TAF2	1.00542	8.40E-05	8.66684	6.64825	up
ZNF140	1.05117	8.40E-05	8.66321	6.64335	up
DNAJC21	1.33248	8.40E-05	8.65413	6.63109	up
CHD2	1.17706	8.40E-05	8.64632	6.62054	up
ZNF654	1.47933	8.40E-05	8.64501	6.61878	up
FAM204A	1.17191	8.76E-05	8.60093	6.5591	up
PLS1	1.39122	8.76E-05	8.59202	6.547	up
DDX52	1.25924	8.76E-05	8.59073	6.54525	up
LARP7	1.39275	8.78E-05	8.58305	6.53482	up
BROX	1.13305	8.81E-05	8.57464	6.52339	up
ANKRD36B	1.70536	8.81E-05	8.56655	6.51238	up
TANK	1.08295	8.81E-05	8.56134	6.50528	up
ROCK1	1.45466	8.81E-05	8.55803	6.50077	up
MAP7D3	1.32183	8.95E-05	8.53569	6.4703	up
AP3B1	1.13519	9.07E-05	8.5164	6.44395	up
SLU7	1.40969	9.07E-05	8.50127	6.42324	up
MBD4	1.00487	9.07E-05	8.49901	6.42014	up
TMEM109	-1.03631	9.10E-05	-8.49115	6.40937	down
RAD50	1.77961	9.33E-05	8.46848	6.37827	up
CASK	1.03573	9.41E-05	8.45155	6.35498	up
GEN1	1.43485	9.41E-05	8.44647	6.34799	up
PPP1R12A	1.43989	9.46E-05	8.42984	6.32507	up
IDE	1.28106	9.46E-05	8.42123	6.31319	up
KIF23	1.39491	9.46E-05	8.4104	6.29825	up
UBA6	1.11211	9.46E-05	8.40847	6.29558	up
PGM2	1.07287	9.46E-05	8.40832	6.29537	up
PBRM1	1.28525	9.50E-05	8.39928	6.28287	up
GOLGA5	1.26257	9.50E-05	8.39065	6.27094	up
TRIM2	1.14405	9.54E-05	8.38273	6.25997	up
CEP350	1.38699	9.81E-05	8.35249	6.21803	up
R3HCC1L	1.17102	9.81E-05	8.34565	6.20852	up
FAM91A1	1.24625	9.81E-05	8.34474	6.20726	up
ODR4	1.00639	9.81E-05	8.3287	6.18495	up
RANBP2	1.12581	9.81E-05	8.32457	6.17919	up
XRCC4	1.24935	9.81E-05	8.3224	6.17617	up
ROCK2	1.52472	9.81E-05	8.32228	6.176	up
ME1	1.18297	0.000100453	8.28499	6.12397	up
TAOK3	1.21722	0.000101437	8.26904	6.10165	up
COX7A1	-1.02658	0.000101437	-8.26468	6.09554	down
RAP1GDS1	1.0524	0.000101437	8.25766	6.0857	up
KRR1	1.23739	0.000101437	8.25015	6.07518	up
TMF1	1.47172	0.000101437	8.24929	6.07397	up
FAM184A	1.35169	0.000101437	8.24801	6.07218	up
KIF5B	1.42328	0.00010397	8.206	6.01313	up
CHUK	1.07808	0.00010397	8.20233	6.00796	up
WASHC5	1.33844	0.00010397	8.20064	6.00558	up
DDX10	1.21599	0.000104692	8.18312	5.98087	up
ERGIC2	1.07657	0.000104692	8.1813	5.9783	up
EXPH5	1.1795	0.000104692	8.17671	5.97182	up
CUL3	1.041	0.000104692	8.17346	5.96723	up
RIOK1	1.28984	0.000107732	8.14028	5.92028	up
DIAPH2	1.32196	0.000110097	8.11796	5.88862	up
CEP170	1.6101	0.000110126	8.10931	5.87633	up
ZNF75A	1.09568	0.000110126	8.10796	5.8744	up
KLK11	-1.2739	0.000110468	-8.08618	5.84342	down
ZNF33A	1.25129	0.000110468	8.0837	5.83988	up
POLD3	1.02094	0.000110468	8.07682	5.83007	up
ICAM2	-1.19521	0.000110468	-8.0716	5.82264	down
CKAP5	1.3835	0.000110468	8.06572	5.81424	up
EIF3A	1.52835	0.000110468	8.06163	5.80841	up
NIN	1.05282	0.000110468	8.05443	5.79812	up
TNNC1	-1.24394	0.000110468	-8.05017	5.79204	down
FIG4	1.23374	0.000110468	8.04821	5.78923	up
DLD	1.27441	0.000110468	8.04672	5.7871	up
THOC2	1.56439	0.000110777	8.03325	5.76784	up
ZNF644	1.08323	0.000110777	8.02869	5.7613	up
USP34	1.23338	0.000110777	8.02632	5.75791	up
ECRG4	-1.58038	0.000110777	-8.02103	5.75033	down
SAMD9L	1.71649	0.000110777	8.01935	5.74792	up
CCDC88A	1.65965	0.000110777	8.01789	5.74582	up
NOL8	1.48616	0.000112054	7.99977	5.71982	up
EIF2AK2	1.37245	0.000112054	7.99777	5.71695	up
TEC	1.0209	0.000112054	7.9958	5.71413	up
MOSPD2	1.47349	0.000114346	7.97891	5.68983	up
SNORD20	2.15375	0.000114359	7.97579	5.68535	up
SNORA49	-1.30593	0.000114556	-7.9673	5.67313	down
USP32	1.09415	0.000114556	7.96311	5.66709	up
COPS2	1.48834	0.000117164	7.94134	5.63568	up
MDM2	1.21671	0.000117238	7.93797	5.63081	up
VPS41	1.37355	0.000118751	7.92341	5.60977	up
AOC3	-1.11885	0.000119576	-7.91581	5.59877	down
MAPK6	1.53457	0.00012528	7.87561	5.54047	up
ALDH1L2	1.38579	0.000128228	7.85385	5.50882	up
CCDC102B	1.53873	0.000128625	7.84375	5.4941	up
IQGAP1	1.36201	0.00012949	7.83208	5.47709	up
SNORA7B	-1.44625	0.00012949	-7.82897	5.47254	down
PNPLA8	1.38592	0.00012949	7.82788	5.47097	up
LGR5	-1.22792	0.00012949	-7.82646	5.46888	down
BCLAF1	1.49028	0.00012949	7.82549	5.46747	up
CCDC171	1.04015	0.000131788	7.81093	5.44619	up
BRWD3	1.08516	0.0001324	7.80511	5.43768	up
GTF2H1	1.14263	0.000133732	7.79078	5.41671	up
MTREX	1.29301	0.000134098	7.78055	5.40172	up
PIK3CB	1.06365	0.000134098	7.77908	5.39957	up
ZNF614	1.09617	0.000134098	7.77417	5.39236	up
CTR9	1.26558	0.000134098	7.77278	5.39032	up
DNAJC3	1.27471	0.000134132	7.7679	5.38317	up
SPAG9	1.05812	0.000134132	7.76745	5.3825	up
ZNF518B	1.04761	0.000137147	7.74772	5.35352	up
HOOK3	1.09337	0.000137147	7.74678	5.35214	up
IBTK	1.21321	0.000137147	7.74489	5.34935	up
SEMA3B	-1.00909	0.000137622	-7.73535	5.33531	down
RASIP1	-1.05088	0.000137622	-7.73501	5.33482	down
FGFR4	-1.17645	0.000139101	-7.72288	5.31694	down
SLTM	1.13101	0.000139509	7.71755	5.30909	up
VPS8	1.00766	0.000139706	7.71209	5.30102	up
LOC399975	1.38349	0.000139706	7.71012	5.29812	up
PRDX5	-1.25765	0.00014052	-7.70179	5.28582	down
DNAJC10	1.2183	0.000141234	7.68703	5.264	up
FMNL2	1.09621	0.000141234	7.68597	5.26244	up
MTUS1	1.33448	0.000142037	7.6751	5.24636	up
RNMT	1.01529	0.000143082	7.66668	5.23389	up
RBM25	1.00649	0.000143295	7.66222	5.22728	up
DDIAS	1.02801	0.000144453	7.65455	5.2159	up
VRK2	1.10964	0.000144489	7.64713	5.20488	up
KIF16B	1.11569	0.000144489	7.64633	5.20369	up
BTNL9	-1.35103	0.000145256	-7.63645	5.18901	down
C12orf4	1.23099	0.000145256	7.63487	5.18667	up
EFL1	1.13657	0.000145431	7.63182	5.18213	up
POLR2B	1.31801	0.000147545	7.62001	5.16457	up
WFS1	-1.09404	0.000148944	-7.61152	5.15193	down
PCM1	1.48139	0.000150991	7.59364	5.12528	up
CRYBG3	1.27111	0.000151111	7.58862	5.11778	up
RNF19A	1.17131	0.000151111	7.58687	5.11517	up
SRBD1	1.23699	0.000151111	7.58656	5.11471	up
RANBP6	1.27013	0.000152625	7.57689	5.10026	up
SPDL1	1.42917	0.000153699	7.56887	5.08827	up
TSHZ2	1.62641	0.00015444	7.56355	5.08031	up
SNORA37	-1.29036	0.00015445	-7.56137	5.07705	down
SDAD1	1.20557	0.000154587	7.55866	5.07299	up
DMTF1	1.27833	0.000154928	7.55146	5.06221	up
BRIP1	1.09484	0.000154928	7.55085	5.0613	up
SHOC2	1.03685	0.000156414	7.53829	5.04247	up
NARS1	1.2274	0.00015992	7.51488	5.00733	up
CSE1L	1.04867	0.00015992	7.5131	5.00465	up
GTF3C3	1.20262	0.00015992	7.5101	5.00013	up
TOPBP1	1.23526	0.00015992	7.50509	4.9926	up
CCDC14	1.34276	0.00015992	7.50471	4.99202	up
LDHB	1.25301	0.00015992	7.50148	4.98716	up
TAX1BP1	1.28148	0.00015992	7.50001	4.98496	up
FXYD1	-1.20656	0.000160496	-7.49341	4.97501	down
DHX36	1.37209	0.000160496	7.49289	4.97424	up
PTER	1.02431	0.000160686	7.49014	4.97008	up
DMXL2	1.4267	0.000161806	7.47919	4.95358	up
DDX60L	1.50129	0.000161806	7.47269	4.94377	up
CFAP97	1.03104	0.000161806	7.47028	4.94014	up
MFN1	1.08945	0.000161806	7.46498	4.93214	up
IMPA1	1.27808	0.000161806	7.46182	4.92736	up
HIGD1B	-1.2275	0.000161806	-7.46116	4.92637	down
ITGA3	-1.00622	0.000161806	-7.46037	4.92518	down
SMARCA5	1.07214	0.000164671	7.4435	4.89966	up
RNF20	1.04157	0.000164671	7.44323	4.89926	up
ZNF845	1.70348	0.000166568	7.43014	4.87944	up
ABRAXAS2	1.24268	0.000167631	7.42414	4.87034	up
CNTRL	1.09928	0.000167869	7.42048	4.86479	up
UPF2	1.10337	0.000167869	7.41951	4.86332	up
CENPF	1.2912	0.000169087	7.40979	4.84857	up
CPLANE1	1.08233	0.000169087	7.40929	4.84781	up
DARS1	1.00603	0.000169782	7.40479	4.84099	up
AGPS	1.16128	0.000170079	7.40183	4.83649	up
ATP6V1D	1.3	0.000170822	7.39458	4.82547	up
EIF2A	1.01702	0.000170822	7.39177	4.8212	up
MTMR2	1.15577	0.000171848	7.38486	4.81068	up
EPHA4	1.31255	0.000171848	7.3843	4.80984	up
DOCK11	1.39521	0.000172479	7.38014	4.8035	up
IFT80	1.13049	0.000172705	7.3759	4.79705	up
WBP4	1.07894	0.000172705	7.37574	4.79681	up
DDX1	1.36834	0.000173244	7.37195	4.79104	up
TAF1B	1.12727	0.000173367	7.36824	4.78539	up
DNM1L	1.29549	0.000173367	7.36797	4.78498	up
FCHO2	1.24429	0.000173466	7.36585	4.78174	up
PHF20L1	1.15369	0.000173672	7.36137	4.77491	up
SUPT16H	1.27365	0.000173672	7.36129	4.77478	up
H2AC20	-1.42414	0.000173672	-7.35986	4.77261	down
GGTLC1	-1.18703	0.000173942	-7.35557	4.76606	down
SNORA54	-1.22501	0.000173942	-7.35368	4.76317	down
UTRN	1.37695	0.000174198	7.35101	4.7591	up
ITGB6	1.36382	0.000174449	7.34617	4.75172	up
CHD9	1.38969	0.000174449	7.34095	4.74375	up
KIF11	1.64251	0.000174449	7.3374	4.73831	up
IFT57	1.22957	0.000174449	7.33669	4.73723	up
FNIP1	1.06743	0.000174449	7.33515	4.73488	up
UPF3B	1.02213	0.000174449	7.33484	4.73441	up
TTC21B	1.23679	0.000176848	7.32102	4.71326	up
API5	1.11368	0.000177727	7.31451	4.7033	up
DOCK7	1.03985	0.000178713	7.3093	4.69531	up
ZFYVE16	1.04499	0.000184103	7.28301	4.65499	up
GPR146	-1.33088	0.000184103	-7.28198	4.65341	down
CRIP2	-1.16069	0.000184386	-7.27938	4.6494	down
HOOK1	1.33764	0.000185022	7.27555	4.64352	up
PAXBP1	1.01965	0.000186845	7.26488	4.62711	up
TPR	1.63049	0.0001906	7.25005	4.60428	up
FAM171B	1.2868	0.00019176	7.24457	4.59583	up
RPGRIP1L	1.10772	0.000192082	7.24113	4.59053	up
POLR3B	1.0924	0.000192829	7.2299	4.57321	up
UFL1	1.30278	0.000192829	7.22845	4.57096	up
ANKIB1	1.15572	0.000195845	7.2105	4.54323	up
GOLGA4	1.41231	0.000198533	7.19538	4.51983	up
OSBPL8	1.39283	0.000198673	7.191	4.51305	up
SPOCK2	-1.03719	0.000199132	-7.18802	4.50843	down
ZNF91	1.63009	0.000199632	7.18492	4.50363	up
SMC3	1.57863	0.000201783	7.17526	4.48865	up
CWC22	1.26485	0.000201783	7.17414	4.48691	up
STK38L	1.2995	0.000201783	7.17361	4.48608	up
MET	1.57911	0.000201821	7.16841	4.47801	up
GCC2	1.68962	0.000201821	7.1676	4.47675	up
AGL	1.38475	0.000201821	7.16403	4.47121	up
STAG2	1.32978	0.000201821	7.16318	4.4699	up
VEPH1	1.71565	0.000202261	7.16031	4.46543	up
KMT5B	1.17566	0.000202733	7.15582	4.45846	up
CEP290	1.2785	0.000202733	7.15378	4.45529	up
SMC6	1.49343	0.000202733	7.15297	4.45403	up
SREK1	1.00463	0.000202733	7.14996	4.44935	up
AQR	1.00474	0.000202733	7.14508	4.44175	up
MMUT	1.13674	0.000202733	7.14371	4.43962	up
RAD51AP1	1.10406	0.000202733	7.14305	4.4386	up
DOCK10	1.62549	0.000202754	7.13957	4.43318	up
TTC3	1.35802	0.000202754	7.13918	4.43258	up
PUS3	1.03904	0.000202754	7.13757	4.43007	up
NCL	1.31952	0.000202754	7.13718	4.42946	up
ARMC8	1.00555	0.000205349	7.11798	4.39953	up
SMARCAD1	1.22675	0.000205349	7.11441	4.39398	up
TRIP11	1.41817	0.000205349	7.11235	4.39075	up
CFH	1.88713	0.000205349	7.10714	4.38262	up
PLCB1	1.10623	0.000205349	7.10568	4.38034	up
RABEP1	1.12457	0.000205349	7.10566	4.38032	up
ARHGAP21	1.22774	0.000205349	7.1045	4.37851	up
ATP2C1	1.05156	0.000205496	7.10125	4.37343	up
FBXO38	1.17317	0.000205496	7.09873	4.36949	up
SRFBP1	1.30325	0.000206159	7.08868	4.35378	up
MYO9A	1.25043	0.000208781	7.07798	4.33704	up
SF3A3	1.00064	0.000209097	7.07448	4.33155	up
EEA1	1.6783	0.000213138	7.05918	4.30758	up
IFT74	1.01577	0.000213138	7.0574	4.30479	up
ZNF146	1.4802	0.000213138	7.05717	4.30443	up
HERC6	1.06849	0.000215278	7.04957	4.2925	up
ZZZ3	1.12209	0.00021782	7.03449	4.26882	up
ATR	1.08162	0.00021782	7.03321	4.2668	up
DNAJC13	1.57318	0.000218705	7.02812	4.2588	up
HACD3	1.20946	0.000219183	7.02548	4.25465	up
SUCLA2	1.2545	0.000221294	7.01567	4.23921	up
PIBF1	1.07556	0.000223225	7.0077	4.22666	up
SPART	1.17754	0.000224219	7.00366	4.22029	up
MORF4L2	1.09477	0.000224871	7.00059	4.21545	up
CACNG4	-1.27679	0.00022534	-6.99728	4.21023	down
GALNT7	1.06818	0.00022534	6.99628	4.20866	up
ALMS1	1.0671	0.000226834	6.98895	4.1971	up
GNL2	1.34737	0.00022845	6.98079	4.18421	up
SNW1	1.00055	0.00022845	6.97999	4.18294	up
AKAP9	1.53915	0.000228486	6.97829	4.18026	up
HNRNPA2B1	1.05094	0.000231246	6.9646	4.15861	up
CADPS2	1.13056	0.000231246	6.96165	4.15395	up
NDUFA3	-1.05338	0.000231246	-6.96113	4.15312	down
RIOK2	1.21354	0.000234041	6.94954	4.13478	up
DTX3L	1.06664	0.000235876	6.94072	4.1208	up
DDX58	1.21902	0.000236708	6.93703	4.11495	up
DDX18	1.33881	0.000237126	6.93359	4.10948	up
TOP2A	1.68299	0.000237912	6.92538	4.09645	up
SMG1	1.177	0.000237912	6.92376	4.09388	up
ANLN	1.67455	0.000237912	6.92339	4.09329	up
BOD1L1	1.32577	0.000239087	6.91735	4.08371	up
PJA2	1.17448	0.000239087	6.91597	4.08151	up
FER	1.15088	0.000240538	6.90703	4.06731	up
SNORD105	-1.10406	0.000240538	-6.90625	4.06606	down
TARS1	1.20398	0.000242251	6.89956	4.05541	up
IREB2	1.11115	0.000244851	6.88773	4.03658	up
CAPN7	1.049	0.000244851	6.88618	4.03411	up
ADGRV1	1.33005	0.000247912	6.87732	4.02	up
LOC105371030	1.25303	0.000249222	6.87072	4.00946	up
SDCCAG8	1.01256	0.000253096	6.85672	3.98712	up
PPP1R14A	-1.28305	0.000253377	-6.85494	3.98427	down
FRYL	1.24066	0.000256431	6.84337	3.96578	up
C5	1.49871	0.000256431	6.84317	3.96545	up
VPS45	1.21857	0.000256431	6.84314	3.9654	up
SLC7A11	2.24318	0.000266263	6.80378	3.90232	up
HBS1L	1.02069	0.00027028	6.78526	3.87258	up
RAPGEF6	1.12677	0.00027028	6.78253	3.86819	up
MARCHF7	1.09554	0.00027028	6.78252	3.86817	up
ZNF37A	1.06984	0.00027028	6.78098	3.86568	up
PBDC1	1.14627	0.00027028	6.78013	3.86433	up
CA4	-1.24863	0.00027028	-6.77996	3.86405	down
ATRX	1.32632	0.00027028	6.77995	3.86403	up
ATP6V1A	1.20535	0.00027031	6.77572	3.85722	up
ACAT1	1.08308	0.00027031	6.77514	3.8563	up
SELENOM	-1.04616	0.00027031	-6.77494	3.85597	down
TBK1	1.00031	0.00027031	6.77477	3.85569	up
C1orf198	-1.0148	0.000276421	-6.75466	3.8233	down
HSP90AA1	1.58397	0.00027648	6.75276	3.82024	up
EIF5	1.20807	0.000280365	6.73644	3.79389	up
MYCBP2	1.28625	0.000280365	6.73182	3.78643	up
PLCH1	1.17775	0.000280365	6.73056	3.7844	up
ASCC3	1.4049	0.000280365	6.73023	3.78387	up
RNVU1-6	-1.08602	0.000280365	-6.72995	3.78341	down
PTPN13	1.55184	0.000280365	6.72931	3.78238	up
ZNF271P	1.23671	0.000281315	6.72575	3.77662	up
COG5	1.06952	0.000281315	6.72528	3.77587	up
ZNF267	1.65727	0.000283036	6.71946	3.76646	up
KIF18A	1.25662	0.000283116	6.71748	3.76324	up
FARSB	1.07543	0.000283324	6.71606	3.76095	up
SETX	1.20472	0.000284462	6.70592	3.74454	up
UBXN4	1.16927	0.000285911	6.70185	3.73795	up
FXR1	1.24522	0.000287602	6.69663	3.72948	up
IPO7	1.24084	0.000287602	6.69634	3.72901	up
BAZ2B	1.17441	0.000287918	6.69377	3.72485	up
WDR3	1.23279	0.000288703	6.69116	3.72061	up
MIA3	1.17483	0.000292366	6.68163	3.70515	up
ZNF260	1.32917	0.000292366	6.68155	3.70502	up
ENOX2	1.0779	0.000294176	6.67309	3.69129	up
LRPPRC	1.39334	0.000296252	6.66786	3.68279	up
TTC37	1.63747	0.00029687	6.66566	3.6792	up
CDC42BPA	1.06541	0.000299051	6.6584	3.66741	up
KNL1	1.24378	0.000299977	6.65101	3.65538	up
PTPRK	1.01917	0.000300385	6.6491	3.65227	up
IQGAP2	1.64674	0.000300385	6.64743	3.64956	up
EXOC1	1.24168	0.000301885	6.64263	3.64174	up
SMC2	1.44328	0.000301947	6.6399	3.63728	up
SCN4B	-1.14859	0.000301947	-6.63973	3.63702	down
SRPK1	1.14386	0.000303147	6.63452	3.62853	up
MTM1	1.0355	0.000303147	6.63392	3.62754	up
MPP7	1.16415	0.000303147	6.63103	3.62284	up
THUMPD3	1.0765	0.000303147	6.6282	3.61821	up
USP9X	1.01978	0.000303147	6.62747	3.61703	up
NAPG	1.25686	0.000303147	6.62615	3.61487	up
CCT5	1.31168	0.000303147	6.62569	3.61413	up
FNBP1L	1.44005	0.000303321	6.62358	3.61067	up
NUP88	1.01818	0.000304387	6.61968	3.60431	up
ABCE1	1.30303	0.000308312	6.60402	3.57873	up
RAI14	1.41712	0.000311709	6.59303	3.56077	up
ZFAND1	1.15609	0.00031316	6.58758	3.55184	up
ARFGEF1	1.08197	0.00031316	6.58364	3.54539	up
PPP1R9A	1.14739	0.00031316	6.58337	3.54496	up
FMR1	1.02411	0.000314108	6.58069	3.54056	up
TUT7	1.22081	0.000315624	6.57535	3.53182	up
TMEM87A	1.09897	0.000315624	6.57523	3.53161	up
CEP57	1.18368	0.000315628	6.5725	3.52714	up
HSPD1	1.52481	0.000315628	6.57191	3.52617	up
EIF4B	1.18336	0.000315628	6.57017	3.52332	up
ZNF468	1.02745	0.000315628	6.56821	3.52011	up
ARMT1	1.10409	0.000315628	6.56676	3.51774	up
MIS18BP1	1.43523	0.000315628	6.56599	3.51647	up
PLK4	1.29158	0.00031729	6.55941	3.50567	up
ZNF24	1.07837	0.000317409	6.5568	3.5014	up
SCYL2	1.06599	0.000319808	6.5506	3.49121	up
RBM41	1.07687	0.000321897	6.54502	3.48204	up
LOC646813	1.05148	0.000322153	6.54121	3.47578	up
ERI2	1.0088	0.000322153	6.54118	3.47572	up
LARS1	1.11847	0.000322153	6.54047	3.47456	up
PRPF18	1.13227	0.00032359	6.53615	3.46747	up
S100A4	-1.12574	0.000329011	-6.52101	3.44254	down
EIF5B	1.38591	0.000329011	6.51959	3.44021	up
MACC1	1.72278	0.000329011	6.51916	3.4395	up
ANKRD12	1.10074	0.000329011	6.51887	3.43903	up
PSMD1	1.30058	0.000329271	6.5176	3.43693	up
ARHGAP15	1.0763	0.00032997	6.51543	3.43336	up
PUS10	1.00247	0.00032997	6.51382	3.4307	up
LTN1	1.14702	0.00032997	6.51314	3.42958	up
TOM1L1	1.08564	0.000330003	6.51229	3.42818	up
TPP2	1.12513	0.000330109	6.5113	3.42655	up
PI15	1.75872	0.000333988	6.5018	3.41089	up
OPA1	1.34872	0.000334368	6.49962	3.4073	up
FADS3	-1.01237	0.000334441	-6.49871	3.40579	down
U2SURP	1.1539	0.00033478	6.49564	3.40073	up
GOLIM4	1.24966	0.000335451	6.48713	3.38667	up
ZNF350	1.02181	0.000335451	6.48603	3.38485	up
SF3B1	1.17947	0.000336393	6.48182	3.3779	up
NCOA7	1.10675	0.000336393	6.47772	3.37113	up
CEP55	1.2926	0.000336393	6.47768	3.37105	up
SESTD1	1.11221	0.000336393	6.47718	3.37024	up
FAM167A	-1.23133	0.000336393	-6.4756	3.36762	down
COPB2	1.39218	0.000336564	6.47413	3.36518	up
EHF	1.26803	0.000338812	6.46308	3.34692	up
ESCO2	1.23121	0.00034049	6.45857	3.33944	up
HLTF	1.36179	0.00034049	6.45816	3.33876	up
EIF2S1	1.23683	0.000341502	6.45267	3.32967	up
UTP20	1.26449	0.000341853	6.44846	3.32269	up
SMC5	1.24924	0.000341853	6.44742	3.32097	up
SYNE2	1.18368	0.000341853	6.44733	3.32081	up
CYBB	1.13821	0.000341853	6.44618	3.31891	up
NCOA4	1.03122	0.000343985	6.44098	3.3103	up
TXLNG	1.03405	0.000345491	6.43585	3.30178	up
PRPF40A	1.35866	0.000345491	6.43503	3.30043	up
ZBTB1	1.07743	0.000346415	6.4311	3.29389	up
WDHD1	1.01478	0.000346415	6.42995	3.29199	up
TRNT1	1.07649	0.000348203	6.42527	3.28422	up
CA1	1.11319	0.000348203	6.425	3.28377	up
PGM3	1.6048	0.000354767	6.40775	3.2551	up
FAM102B	1.14827	0.000354767	6.40747	3.25463	up
IGSF6	1.20834	0.000355023	6.40625	3.25261	up
ZNF675	1.19408	0.000360594	6.39482	3.23357	up
TLR2	1.15474	0.000360797	6.39307	3.23067	up
ICE1	1.18509	0.000362686	6.38815	3.22247	up
CREBRF	1.08837	0.000362686	6.38575	3.21847	up
ANKRD36	1.23687	0.00036456	6.381	3.21055	up
ARHGAP18	1.08925	0.00036456	6.3792	3.20755	up
ETFDH	1.1683	0.000365971	6.37498	3.20051	up
DHX29	1.18674	0.000365971	6.37481	3.20024	up
TBC1D15	1.08409	0.000366017	6.37236	3.19614	up
PKIG	-1.05211	0.000366017	-6.37134	3.19445	down
PSME4	1.1795	0.000366017	6.3713	3.19437	up
SNORA80E	-1.29174	0.000367026	-6.36828	3.18934	down
NOP58	1.12687	0.000367978	6.36469	3.18334	up
WASHC4	1.13716	0.000371854	6.35708	3.17063	up
DSG2	1.79081	0.000378284	6.3428	3.14675	up
TIGAR	1.08312	0.000380907	6.33666	3.13649	up
HSD17B4	1.19203	0.000383518	6.33193	3.12856	up
APC	1.22315	0.00038514	6.32741	3.12099	up
CFTR	1.536	0.000388085	6.32142	3.11096	up
MRC1	1.50196	0.000388085	6.32088	3.11005	up
RAMP2	-1.78921	0.000391168	-6.31426	3.09896	down
VPS35	1.05114	0.000393802	6.30755	3.0877	up
ADAM10	1.09975	0.000396454	6.29993	3.07491	up
NIPBL	1.14044	0.000396995	6.29794	3.07156	up
ESF1	1.22193	0.000401439	6.28764	3.05427	up
PLCB4	1.08547	0.000403056	6.28375	3.04773	up
VPS50	1.05689	0.000404363	6.28068	3.04256	up
ZNF638	1.04034	0.000406239	6.27543	3.03373	up
DOCK8	1.01976	0.000407167	6.27237	3.02858	up
USP15	1.0739	0.000407537	6.26936	3.02352	up
ZNF780B	1.30379	0.000408834	6.26463	3.01555	up
CTNNB1	1.02868	0.000415438	6.24885	2.98894	up
PHKB	1.03116	0.000415925	6.24634	2.9847	up
AIDA	1.11678	0.000421983	6.23586	2.96703	up
TMEM205	-1.0257	0.000423676	-6.23226	2.96094	down
XCL1	-1.19636	0.000427077	-6.22216	2.94388	down
QSER1	1.23935	0.000427077	6.22075	2.94149	up
PIP5K1B	1.2025	0.000427578	6.2169	2.93498	up
BIRC6	1.01904	0.000427578	6.21639	2.93412	up
NAA15	1.36748	0.000429027	6.21196	2.92663	up
EIF3M	1.00212	0.000430883	6.20807	2.92004	up
S100A3	-1.95986	0.000430883	-6.20762	2.91928	down
FRK	1.24694	0.000430883	6.20672	2.91776	up
LSG1	1.03518	0.000430883	6.20639	2.9172	up
CLTC	1.29166	0.000434186	6.19863	2.90406	up
PPIG	1.04942	0.000434186	6.19709	2.90145	up
NDRG4	-1.4112	0.000435398	-6.19269	2.89399	down
SPICE1	1.03292	0.000435398	6.19247	2.89362	up
RFC1	1.46244	0.000436249	6.18891	2.88758	up
TNPO1	1.11945	0.000436249	6.18799	2.88602	up
ACACA	1.17861	0.000436249	6.18689	2.88417	up
IFI16	1.26259	0.000436249	6.18681	2.88403	up
WDR43	1.42992	0.000436249	6.18567	2.88209	up
CWF19L2	1.14635	0.000436249	6.18475	2.88053	up
HSDL2	1.09581	0.000436249	6.18423	2.87965	up
PLA2G4A	1.21216	0.000436482	6.18333	2.87812	up
DPP4	1.57523	0.000436917	6.18216	2.87613	up
ZFX	1.04882	0.000441606	6.17354	2.86152	up
TRIP12	1.19576	0.000457675	6.14946	2.82059	up
FAT1	1.14383	0.000458382	6.14755	2.81735	up
CEP295	1.33502	0.000460193	6.14299	2.80957	up
ZNF148	1.13699	0.000460827	6.1414	2.80688	up
IFIT3	1.55615	0.000460827	6.1409	2.80603	up
NRDC	1.03624	0.000464053	6.13522	2.79636	up
HEY1	-1.85966	0.00046813	-6.12527	2.7794	down
N4BP2	1.1146	0.000469651	6.12021	2.77077	up
RNF6	1.17163	0.000469651	6.11913	2.76892	up
CEP70	1.20115	0.000472798	6.11466	2.7613	up
PARP4	1.05944	0.000474848	6.11098	2.75503	up
KIAA2026	1.03998	0.000474848	6.10976	2.75294	up
GDAP2	1.07695	0.000474848	6.10877	2.75125	up
ODF2L	1.08935	0.000475825	6.10701	2.74824	up
TPX2	1.22635	0.000478288	6.09965	2.73568	up
PDGFD	1.40139	0.000481052	6.09485	2.72748	up
FILIP1L	1.10485	0.000489644	6.07871	2.69988	up
HECTD1	1.09344	0.000492508	6.07376	2.69141	up
EXOC5	1.08731	0.000492508	6.07368	2.69126	up
GDI2	1.0682	0.000492597	6.07302	2.69013	up
LGALS8	1.01987	0.000496389	6.06541	2.67709	up
HIF3A	-1.41083	0.000500403	-6.05875	2.66567	down
KNTC1	1.04218	0.000500614	6.05736	2.6633	up
WDR36	1.09138	0.000507778	6.04728	2.64601	up
LRRCC1	1.11446	0.000509143	6.04305	2.63875	up
CKAP2	1.4426	0.000509982	6.04043	2.63425	up
FAM98A	1.12693	0.000509982	6.03997	2.63346	up
TOP1	1.07401	0.000512656	6.03061	2.61738	up
DHX9	1.17214	0.000513523	6.0291	2.61479	up
PALS1	1.04513	0.000514939	6.02671	2.61069	up
ECPAS	1.18845	0.000515132	6.0252	2.60808	up
FREM2	1.3917	0.000517408	6.02108	2.601	up
PSMD5	1.03083	0.000521908	6.01302	2.58712	up
ITSN2	1.05864	0.000521908	6.01259	2.58639	up
CD163	1.61617	0.000527436	6.00272	2.5694	up
HSP90AA2P	1.48443	0.000534378	5.9873	2.54282	up
ERCC6L2	1.24871	0.000544426	5.97349	2.51898	up
CAND1	1.15274	0.000544426	5.97306	2.51825	up
FASTKD2	1.07366	0.000546837	5.96867	2.51066	up
ATP8A1	1.07783	0.000547692	5.96676	2.50737	up
VPS13B	1.14616	0.000547832	5.96612	2.50625	up
SLC7A2	1.1229	0.000549094	5.96181	2.49881	up
ANGPTL1	1.34947	0.000551124	5.95869	2.49341	up
FKBP14	1.07436	0.000557294	5.94881	2.47633	up
DNTTIP2	1.48324	0.000559287	5.94528	2.47022	up
ASPM	1.13406	0.000560907	5.94019	2.46142	up
SRP72	1.29696	0.000561995	5.93793	2.45749	up
MGA	1.01471	0.000561995	5.93712	2.45608	up
XRN1	1.09116	0.000561995	5.93636	2.45477	up
CDK1	1.34093	0.000561995	5.93587	2.45393	up
MYO5A	1.30853	0.000561995	5.9352	2.45276	up
SCAF11	1.0714	0.000562729	5.93396	2.45062	up
PWP1	1.06634	0.000563962	5.93174	2.44676	up
GDPD3	-1.40604	0.000568706	-5.92451	2.43424	down
PARP14	1.26957	0.000570003	5.92272	2.43113	up
IL32	-1.02259	0.000571699	-5.91957	2.42567	down
KIAA1109	1.3323	0.000576429	5.91197	2.41249	up
SNX25	1.19178	0.000577596	5.90986	2.40882	up
PHF3	1.52922	0.00059191	5.88966	2.37374	up
KIF20A	1.38391	0.000609007	5.86913	2.338	up
DIS3	1.1911	0.000614634	5.86154	2.32478	up
ECT2	1.27056	0.00061485	5.86042	2.32282	up
TET2	1.14389	0.000619212	5.85361	2.31095	up
ZNF507	1.11705	0.000620387	5.85206	2.30826	up
NOC3L	1.31917	0.000621438	5.85064	2.30577	up
MIR32	1.77451	0.000621443	5.84991	2.3045	up
EIF2AK4	1.03446	0.000622486	5.84658	2.29869	up
CDKL5	1.08686	0.000622688	5.84538	2.29659	up
MECOM	1.11858	0.000626183	5.84068	2.28838	up
DMXL1	1.01147	0.000628018	5.83691	2.2818	up
CFAP44	1.25091	0.000633813	5.82943	2.26875	up
CENPJ	1.04446	0.000634535	5.82738	2.26516	up
GAPT	1.20488	0.000634959	5.82591	2.26259	up
BAZ1A	1.17343	0.000637151	5.82235	2.25636	up
MYSM1	1.01954	0.000639745	5.81691	2.24686	up
BCAT1	1.37706	0.000640921	5.8153	2.24404	up
DICER1	1.16467	0.000644067	5.81004	2.23483	up
HSPA13	1.12271	0.000644067	5.80874	2.23256	up
BTAF1	1.11982	0.000644067	5.80865	2.23241	up
MPDZ	1.25521	0.000649715	5.79903	2.21555	up
ZNF292	1.36372	0.00065193	5.7944	2.20744	up
ZNF799	1.08352	0.000665957	5.77412	2.17187	up
RAB3GAP2	1.11139	0.00067224	5.76613	2.15783	up
SMARCA1	1.12577	0.000672658	5.76535	2.15647	up
CFI	1.35206	0.000675874	5.76162	2.14992	up
RB1CC1	1.03565	0.000675874	5.76094	2.14873	up
CENPE	1.2379	0.000682154	5.7519	2.13283	up
IGF1	1.35567	0.000684578	5.74946	2.12855	up
WDR17	1.02903	0.000686289	5.74763	2.12532	up
LOC100132686	1.03888	0.000688825	5.7447	2.12016	up
TASOR2	1.33863	0.000691264	5.74019	2.11223	up
ATP2B1	1.19241	0.000693668	5.73552	2.10401	up
RDX	1.08455	0.000693668	5.73511	2.10329	up
SACM1L	1.14295	0.000693668	5.7349	2.10291	up
SECISBP2L	1.43542	0.00070033	5.72824	2.09119	up
PRPF4B	1.06262	0.000701824	5.72475	2.08504	up
ACADSB	1.107	0.000708183	5.71366	2.06549	up
FAM111A	1.03102	0.000713477	5.70588	2.05175	up
ANKRD36C	1.16069	0.000714352	5.70331	2.04722	up
SCARNA5	-1.04625	0.000715696	-5.7001	2.04156	down
GATA2	-1.09372	0.000715696	-5.69986	2.04114	down
BZW1	1.13127	0.000718002	5.69685	2.03582	up
HSPH1	1.70062	0.000720064	5.69188	2.02704	up
POLK	1.31224	0.000725103	5.68369	2.01256	up
RPL21P44	1.21242	0.000725103	5.68333	2.01193	up
ROS1	1.39765	0.000725103	5.68242	2.01031	up
ZNF518A	1.28087	0.000725295	5.68148	2.00865	up
MNS1	1.12827	0.000729255	5.67645	1.99976	up
GBP3	1.18403	0.000731028	5.6734	1.99435	up
MNDA	1.01048	0.000731874	5.67209	1.99204	up
ELP1	1.02189	0.000732332	5.67096	1.99004	up
SNORD116-6	-1.04443	0.000732753	-5.66986	1.98809	down
HIPK3	1.09582	0.000736981	5.66526	1.97995	up
VTRNA1-1	-1.5367	0.000737062	-5.66449	1.97858	down
SLC30A9	1.0611	0.000737062	5.66411	1.97791	up
ZBTB41	1.15357	0.000754209	5.64499	1.94403	up
VPS13C	1.21959	0.000764767	5.63465	1.92568	up
SNORA20	-1.05733	0.000768168	-5.63064	1.91856	down
RPPH1	-1.00266	0.000770127	-5.62808	1.91401	down
UBR3	1.10953	0.000770139	5.62769	1.91332	up
ZNF615	1.0782	0.000774666	5.62027	1.90014	up
POSTN	2.5341	0.000779332	5.61615	1.89281	up
SEL1L	1.09364	0.000781688	5.6137	1.88847	up
NBEA	1.07062	0.000799477	5.59322	1.85202	up
HSP90AA6P	1.37173	0.000802682	5.58923	1.84492	up
SHPRH	1.02334	0.000803927	5.5879	1.84254	up
FMO1	1.35768	0.000805021	5.58651	1.84006	up
PLEKHA5	1.03995	0.00080813	5.58197	1.83198	up
RECQL	1.08849	0.000810543	5.57805	1.82499	up
ARRDC4	1.04671	0.000815533	5.57184	1.81391	up
DST	1.28143	0.000815533	5.57163	1.81354	up
CNOT1	1.04173	0.000824292	5.5635	1.79903	up
ACSM3	1.46792	0.000826143	5.56178	1.79596	up
ZNF14	1.06522	0.00082961	5.55757	1.78845	up
ARID4A	1.33856	0.000835553	5.55128	1.77721	up
ZNF841	1.1395	0.000836405	5.5491	1.77331	up
PDE8B	1.29824	0.00083891	5.54598	1.76775	up
KTN1	1.30497	0.000847889	5.53561	1.7492	up
USP47	1.15225	0.000850342	5.53273	1.74405	up
MKI67	1.13406	0.000852872	5.53026	1.73962	up
TTN	2.10252	0.000852872	5.52998	1.73913	up
HHIP	1.23732	0.000855227	5.52775	1.73513	up
MYO5C	1.09416	0.000866594	5.519	1.71946	up
SCAPER	1.03513	0.000871822	5.51426	1.71097	up
HINT2	-1.01104	0.000880129	-5.50725	1.69841	down
DOP1A	1.18181	0.000880278	5.50647	1.69701	up
IFIH1	1.03501	0.000886817	5.49858	1.68286	up
NSF	1.19051	0.000887762	5.49731	1.68057	up
DDX3X	1.12042	0.000892665	5.49254	1.67202	up
FGD4	1.06845	0.000895559	5.49006	1.66757	up
RICTOR	1.15997	0.000897453	5.48759	1.66313	up
ANKRD50	1.2678	0.000901237	5.48313	1.65514	up
PUS7L	1.01591	0.000904756	5.47999	1.64948	up
KIF20B	1.07837	0.000924132	5.46303	1.61901	up
CST7	-1.00404	0.000927115	-5.45943	1.61253	down
CCDC141	1.88112	0.000928936	5.45733	1.60875	up
ZEB1	1.02689	0.000932613	5.45448	1.60361	up
UGP2	1.03116	0.000935946	5.45019	1.5959	up
SLC41A2	1.00871	0.000942106	5.44491	1.58639	up
ATP10D	1.03134	0.000948256	5.44015	1.5778	up
EML4	1.21955	0.000956276	5.43467	1.56794	up
ZNF175	1.14292	0.00097332	5.42034	1.54209	up
LBH	-1.11496	0.000979915	-5.41499	1.53243	down
MYO1B	1.08326	0.000989487	5.40608	1.51634	up
LAMA2	1.31391	0.00098995	5.40518	1.51472	up
ARHGAP11A	1.34593	0.00100334	5.39585	1.49784	up
AHCYL2	1.11206	0.00100446	5.39491	1.49616	up
PIK3C2A	1.14712	0.001006	5.39343	1.49347	up
SCN9A	1.01943	0.00101378	5.38725	1.4823	up
MCTP1	1.09729	0.00102487	5.37968	1.46861	up
TBX2	-1.01737	0.00102933	-5.37571	1.46142	down
JMJD1C	1.40799	0.0010332	5.37114	1.45313	up
FCN3	-1.11298	0.00105474	-5.35053	1.41578	down
BBX	1.10436	0.00105686	5.34905	1.4131	up
PHIP	1.21749	0.00106184	5.34432	1.40452	up
ZNF33B	1.28376	0.00107204	5.33596	1.38934	up
LIMA1	1.01659	0.00107204	5.33572	1.3889	up
ZNF106	1.05849	0.00107734	5.33029	1.37905	up
FOXF1	-1.24815	0.00108122	-5.3271	1.37323	down
PPT1	1.02761	0.00108546	5.32458	1.36866	up
HSPA9	1.17091	0.001094	5.31696	1.35482	up
MAL	-1.2651	0.00110483	-5.30809	1.33867	down
DEXI	-1.04854	0.00110504	-5.30699	1.33667	down
IPO5	1.18379	0.00110504	5.30646	1.33572	up
SACS	1.02791	0.00112036	5.29467	1.31424	up
SNORD60	-1.01586	0.00113203	-5.28588	1.29823	down
VPS13A	1.07418	0.00114335	5.27813	1.2841	up
SUCNR1	1.01114	0.00115844	5.26487	1.2599	up
RPS6KA3	1.0179	0.00117102	5.25661	1.24483	up
CHEK1	1.01741	0.00117647	5.25115	1.23486	up
MSANTD4	1.01731	0.00118497	5.24438	1.22248	up
PLS3	1.12042	0.00118497	5.24407	1.22191	up
RAD21	1.0678	0.00118497	5.24336	1.22062	up
RRM1	1.20017	0.00118703	5.24047	1.21534	up
SNORD114-2	1.21534	0.00121577	5.22129	1.18023	up
BACH1	1.07001	0.00121577	5.22045	1.1787	up
ERV3-1	1.04094	0.00121629	5.21965	1.17724	up
NRIP1	1.30139	0.00121855	5.21755	1.17338	up
CLEC14A	-1.02309	0.00123386	-5.20744	1.15487	down
TOP2B	1.16735	0.00124885	5.1984	1.1383	up
ABCB7	1.03453	0.00126246	5.19196	1.12647	up
ABCC9	1.29211	0.0012672	5.1891	1.12123	up
DLGAP5	1.41357	0.0012977	5.16942	1.0851	up
ST8SIA4	1.07532	0.00130197	5.16647	1.07967	up
KLHL4	1.41029	0.00132174	5.1554	1.05931	up
CALU	1.15436	0.00132973	5.14689	1.04366	up
IARS1	1.14166	0.00136715	5.12532	1.00392	up
PDE4DIP	1.19113	0.00137778	5.11859	0.991507	up
RSPO3	1.13774	0.00138985	5.10945	0.974647	up
UBR5	1.11896	0.00142343	5.0913	0.941144	up
FSTL3	-1.0559	0.00142343	-5.0912	0.940949	down
FANCI	1.02509	0.00143074	5.08666	0.932562	up
SCN1A	1.38771	0.00144786	5.07647	0.913724	up
RASGRP3	1.05369	0.00145008	5.07539	0.91173	up
CENPU	1.03202	0.0014757	5.06146	0.885956	up
KIAA0825	1.00141	0.0014762	5.06078	0.884697	up
BTBD8	1.30404	0.00147982	5.05896	0.881334	up
RASEF	1.26066	0.00148726	5.05503	0.874041	up
ANK3	1.06827	0.0014877	5.05305	0.870381	up
SLC10A5	1.24216	0.00153178	5.03472	0.836401	up
AHI1	1.20997	0.00154399	5.02659	0.821321	up
JPX	1.25554	0.00155645	5.02006	0.809197	up
KIF21A	1.17343	0.00160986	4.99379	0.760398	up
IPO8	1.02486	0.00161344	4.99236	0.757741	up
DEPP1	-1.36958	0.00162361	-4.9873	0.748324	down
CHML	1.10039	0.00162582	4.98564	0.745238	up
MS4A15	-1.6989	0.00164325	-4.97782	0.730681	down
ELAPOR2	1.18524	0.00164536	4.97676	0.728707	up
NUCB2	1.03756	0.00165907	4.96988	0.715891	up
ZNF302	1.02714	0.00169108	4.95324	0.684886	up
IL13RA2	1.58851	0.00169552	4.95082	0.680381	up
ACSS3	1.05654	0.00169848	4.94905	0.677072	up
SNORD78	1.50391	0.00170396	4.94564	0.670724	up
ITGA6	1.08108	0.00174347	4.92612	0.634283	up
MTHFD2	1.45208	0.00176834	4.91608	0.615521	up
ZNF594	1.02191	0.00179073	4.90668	0.597953	up
FMN1	1.17782	0.00182224	4.89337	0.573057	up
XAF1	1.08156	0.00182818	4.89082	0.568294	up
CALD1	1.17247	0.00182818	4.89076	0.568169	up
ACADL	1.20491	0.00183915	4.88603	0.55931	up
NUSAP1	1.12495	0.00185132	4.88015	0.5483	up
IVNS1ABP	1.21762	0.00185844	4.87694	0.54229	up
TDO2	2.67825	0.00188012	4.86686	0.523403	up
SLK	1.2241	0.00188012	4.86665	0.523014	up
PUM3	1.28126	0.00194523	4.84224	0.477213	up
KYNU	1.16422	0.00195829	4.83705	0.467476	up
MFNG	-1.08195	0.00197197	-4.83014	0.4545	down
ANKRD28	1.61766	0.00200078	4.81993	0.435304	up
SNORD116-25	-1.06235	0.00202207	-4.81033	0.417255	down
RNU5D-1	-1.73332	0.00202761	-4.80819	0.413219	down
LRRC17	1.34443	0.0020417	4.80144	0.400528	up
GNL3	1.29979	0.00205212	4.79588	0.390054	up
NCAPG	1.21894	0.00205363	4.79507	0.388545	up
EGFL6	1.21253	0.00205994	4.79242	0.383553	up
SSX2IP	1.00729	0.00208425	4.78253	0.364916	up
LPAR3	-1.08899	0.00208677	-4.78128	0.362559	down
ARRDC3	1.027	0.00209509	4.77815	0.356671	up
MYOF	1.11855	0.00210284	4.77518	0.351067	up
CHD1	1.1728	0.00213135	4.7619	0.326034	up
DSP	1.26683	0.00215934	4.75253	0.308341	up
STK32A	1.121	0.0021711	4.74701	0.297923	up
FIBIN	-1.27462	0.00217189	-4.7464	0.296774	down
CD38	1.47789	0.00219761	4.737	0.279029	up
SLC1A3	1.34557	0.00221318	4.73118	0.26802	up
ZFP62	1.01895	0.00221557	4.72968	0.265199	up
VCAN	1.62048	0.00223769	4.72094	0.248672	up
PDE1A	1.58452	0.00226189	4.71096	0.229795	up
FHL5	1.00038	0.00229681	4.69969	0.208464	up
H4C3	-1.33242	0.00232371	-4.6903	0.190682	down
MELK	1.0095	0.0023281	4.68895	0.188131	up
FAM111B	1.22027	0.00232839	4.68867	0.187606	up
H2AC21	-1.00481	0.0023811	-4.67296	0.157819	down
PRF1	-1.02785	0.00238488	-4.67037	0.152919	down
ZNF84	1.0012	0.00239652	4.66604	0.144699	up
PNISR	1.09133	0.00242643	4.65633	0.126282	up
RASGEF1B	1.20694	0.00243917	4.65246	0.118934	up
HOXA4	-1.30272	0.0025123	-4.63108	0.0783432	down
HEATR1	1.22036	0.00253131	4.62458	0.0659858	up
ANK2	1.09621	0.00254895	4.61895	0.0552751	up
NKG7	-1.48753	0.00255711	-4.61633	0.0503044	down
ATP8B4	1.08268	0.00257817	4.61099	0.040139	up
ZNF701	1.0086	0.00259124	4.60762	0.0337303	up
SPARCL1	1.24986	0.00264065	4.59459	0.0089279	up
NPM1	1.0016	0.00265599	4.59004	0.000279411	up
TTK	1.04182	0.0026672	4.58748	-0.00459536	up
WEE1	1.26856	0.00268362	4.58184	-0.0153385	up
H2AC8	-1.08665	0.00275019	-4.56248	-0.0522548	down
H2BC4	-1.21907	0.00276551	-4.55836	-0.0601139	down
ZNF737	1.1826	0.00277209	4.55657	-0.0635205	up
IFI27	-1.15305	0.00296885	-4.50425	-0.163451	down
ANGPT2	1.41348	0.00297448	4.50276	-0.166304	up
NR1D2	1.37767	0.00298738	4.4995	-0.172537	up
RAMP3	-1.13916	0.00299959	-4.49642	-0.178431	down
MSR1	1.09636	0.00301242	4.49332	-0.184367	up
SNORD116-26	-1.16627	0.00304218	-4.48551	-0.199305	down
LRRC32	-1.14195	0.00308077	-4.47535	-0.218761	down
IFIT5	1.00489	0.00309636	4.47059	-0.227876	up
ZNF429	1.17485	0.00312177	4.46536	-0.237896	up
PLIN2	1.23362	0.00313227	4.46313	-0.242178	up
TIPARP	1.17629	0.00320718	4.4434	-0.280006	up
NRN1	-1.03978	0.00328039	-4.42466	-0.315953	down
ADRB1	-1.05762	0.00328431	-4.42341	-0.318357	down
PARP9	1.05448	0.00333437	4.41119	-0.341831	up
ARHGEF38	1.15829	0.00338121	4.3996	-0.364092	up
DCLK1	1.41589	0.00341548	4.3931	-0.376594	up
CORIN	1.01629	0.00350801	4.37372	-0.413861	up
AGR2	1.06784	0.00358116	4.35954	-0.441148	up
H3C11	-1.18036	0.00368079	-4.33872	-0.48124	down
VIPR1	-1.42946	0.00369461	-4.33649	-0.485544	down
VSIG1	1.67637	0.00382899	4.30871	-0.539099	up
KCNMB4	-1.0167	0.00384715	-4.30431	-0.547604	down
FBN1	1.32725	0.0038477	4.30338	-0.549395	up
CDCA7L	1.00013	0.0038477	4.30327	-0.549599	up
TACR3	-1.03788	0.00386816	-4.29966	-0.556561	down
LRRK2	1.44958	0.00399231	4.27455	-0.605057	up
ZNF441	1.04864	0.0041989	4.24112	-0.669665	up
ACSL4	1.22061	0.00438339	4.20785	-0.734062	up
RNU4-1	-1.4266	0.00442316	-4.20123	-0.746894	down
ACSL1	1.2955	0.00445672	4.19571	-0.757581	up
HIF1A	1.18358	0.00456546	4.17847	-0.790994	up
TFRC	1.18052	0.00462687	4.16947	-0.808441	up
ZBTB38	1.03113	0.00464409	4.16676	-0.813692	up
OGN	1.23315	0.00471694	4.15452	-0.83744	up
HMGCR	1.05762	0.00480168	4.14196	-0.861802	up
CMAHP	1.44327	0.00493289	4.12421	-0.896257	up
TM4SF18	1.00178	0.00515805	4.09316	-0.956587	up
RNU5F-1	-1.07176	0.00521396	-4.08519	-0.972071	down
OLR1	1.16287	0.005228	4.08301	-0.976305	up
ABCA6	1.03384	0.00526183	4.07874	-0.984613	up
UPK3B	-1.15706	0.00526514	-4.07804	-0.985981	down
PSAT1	1.09917	0.00533404	4.0695	-1.00258	up
HMCN1	1.05978	0.00544596	4.055	-1.03079	up
C12orf75	-1.04834	0.00555835	-4.04121	-1.05763	down
IL18	1.06791	0.00616764	3.97035	-1.19567	up
RNU12	-1.0522	0.00648763	-3.93568	-1.26328	down
KNSTRN	1.05709	0.00656416	3.92694	-1.28035	up
SLCO4C1	1.1119	0.00675197	3.90782	-1.31767	up
INHBA	1.20079	0.00678011	3.90479	-1.32358	up
MTRR	1.01566	0.0068106	3.90101	-1.33095	up
DDX21	1.33856	0.00701922	3.88131	-1.36942	up
SGO2	1.03087	0.00702793	3.88005	-1.37189	up
GPR34	1.05892	0.00703251	3.87957	-1.37281	up
MAP1B	1.06445	0.00725828	3.85849	-1.41399	up
TMEM100	-1.4023	0.00752471	-3.83576	-1.45841	down
SCARNA10	-1.01546	0.00753664	-3.83451	-1.46085	down
CCNB2	1.02834	0.00788825	3.80359	-1.52129	up
C7	1.17749	0.00825008	3.77502	-1.57715	up
HCST	-1.04415	0.00825008	-3.77494	-1.57732	down
SCGB3A1	-1.34504	0.00835175	-3.76724	-1.59238	down
CCDC80	1.32277	0.00839413	3.76382	-1.59906	up
TMEM130	-1.40894	0.00842159	-3.76109	-1.6044	down
ITGA2	1.64091	0.00850075	3.7542	-1.61788	up
SPP1	1.91899	0.00855728	3.74991	-1.62627	up
LY6E	-1.02176	0.00871048	-3.73765	-1.65025	down
KMO	1.05376	0.00875931	3.73388	-1.65763	up
ANGPTL4	-1.22387	0.00886284	-3.72679	-1.6715	down
ZNF204P	1.06966	0.00894828	3.72036	-1.68406	up
LRP2	1.31897	0.00964788	3.66974	-1.78312	up
HOXA5	-1.08739	0.0100061	-3.64495	-1.8316	down
P2RY12	1.02525	0.0102695	3.62613	-1.86843	up
FGF7	1.1515	0.0103064	3.62383	-1.87294	up
SOSTDC1	-1.64967	0.0105947	-3.60547	-1.90885	down
SNORD77	1.1184	0.0115171	3.5503	-2.01676	up
EDN1	-1.00978	0.0116622	-3.54122	-2.03452	down
ANKRD22	1.11202	0.0117543	3.53593	-2.04487	up
MMP8	1.29355	0.0118226	3.53158	-2.05337	up
FAP	1.39861	0.0129884	3.46823	-2.1772	up
MIR29A	1.37369	0.0130583	3.46392	-2.18561	up
MMP1	1.36494	0.0130583	3.46378	-2.18589	up
IFIT1	1.24442	0.0131565	3.45851	-2.19618	up
CP	1.7077	0.0131632	3.45802	-2.19714	up
VGLL1	-1.05007	0.0137877	-3.42775	-2.25625	down
DNASE1L3	-1.64807	0.0143773	-3.39903	-2.3123	down
ITGB8	1.10211	0.0145704	3.39047	-2.32899	up
F13A1	1.31613	0.0149842	3.37184	-2.36533	up
FMO5	1.56762	0.0155966	3.34376	-2.42006	up
MYOZ1	-1.28989	0.0157656	-3.3366	-2.43401	down
BIRC3	1.31575	0.0158227	3.3341	-2.43888	up
SLC6A14	1.48432	0.0159402	3.3291	-2.44862	up
AGR3	1.24973	0.0162052	3.31741	-2.47138	up
GPX8	1.06497	0.019222	3.20652	-2.68686	up
SULF1	1.15535	0.0195813	3.19456	-2.71004	up
ADM	-1.01547	0.0209946	-3.14912	-2.79801	down
CFB	1.12852	0.0213485	3.13797	-2.81956	up
GNLY	-1.05349	0.0213788	-3.13677	-2.82188	down
SVBP	-1.04651	0.0216583	-3.12863	-2.83761	down
CAPS	-1.10341	0.0232423	-3.08392	-2.92388	down
SLC16A6	1.0724	0.0237192	3.06996	-2.95078	up
AQP9	1.18233	0.0248397	3.0406	-3.00727	up
FABP3	1.0086	0.0255437	3.02202	-3.04295	up
IFI44L	1.0126	0.0307184	2.90583	-3.26514	up
H2BC7	-1.01419	0.0313624	-2.89184	-3.29175	down
SGMS2	1.12925	0.0317564	2.88361	-3.30739	up
AOX1	1.14263	0.0318657	2.88159	-3.31123	up
SLC5A8	1.07839	0.0320912	2.87675	-3.32043	up
STEAP1	1.11636	0.0365189	2.79642	-3.47245	up
PSORS1C3	-1.0987	0.037528	-2.77864	-3.50594	down
MT1A	-1.07977	0.0378282	-2.77346	-3.51569	down
GSTT1	-1.70453	0.0411351	-2.71793	-3.61986	down
AREG	1.14148	0.0447629	2.66317	-3.72195	up
MIR222	1.08936	0.046157	2.6426	-3.76015	up
FGFBP2	-1.00691	0.0488946	-2.60428	-3.83101	down
